# Supplementary material for: ﻿Two novel hyphomycetes associated with ferns from China
Source: MycoKeys. 2025 Jan 31;113:101–21. doi: 10.3897/mycokeys.113.137678 (PMC11806345; doi:10.3897/mycokeys.113.137678)
Supplement: XML Treatment for Arthrobotrys angiopteridis [file mycokeys.113.137678-treatment1.xml]

<!DOCTYPE tp:taxon-treatment
  PUBLIC "-//TaxonX//DTD Taxonomic Treatment Publishing DTD v0 20100105//EN" "tax-treatment-NSO.dtd">
<tp:taxon-treatment xmlns:tp="http://www.plazi.org/taxpub"><tp:treatment-meta><kwd-group><label>Taxon classification</label><kwd>
              <named-content content-type="kingdom">Fungi</named-content>
            </kwd><kwd>
              <named-content content-type="order">Orbiliales</named-content>
            </kwd><kwd>
              <named-content content-type="family">Orbiliaceae</named-content>
            </kwd></kwd-group><mixed-citation publication-type="journal"><person-group><name><surname>Zhang</surname><given-names>Jing-Yi</given-names></name><name><surname>Hyde</surname><given-names>Kevin D.</given-names></name><name><surname>Zhang</surname><given-names>Li-Juan</given-names></name><name><surname>Bai</surname><given-names>Song</given-names></name><name><surname>Bao</surname><given-names>Dan-Feng</given-names></name><name><surname>Al-Otibi</surname><given-names>Fatimah</given-names></name><name><surname>Lu</surname><given-names>Yong-Zhong</given-names></name></person-group><article-title>﻿Two novel hyphomycetes associated with ferns from China</article-title><source>MycoKeys</source><day>31</day><month>01</month><year>2025</year><volume>113</volume><fpage>101</fpage><lpage>121</lpage><pub-id pub-id-type="doi">10.3897/mycokeys.113.137678</pub-id></mixed-citation></tp:treatment-meta><tp:nomenclature><label>﻿</label><tp:taxon-name>
            <object-id xmlns:xlink="http://www.w3.org/1999/xlink" content-type="arpha" xlink:type="simple">3178D694-C678-5DDA-948E-B4049C0CF457</object-id>
            <tp:taxon-name-part taxon-name-part-type="genus" reg="Arthrobotrys">Arthrobotrys</tp:taxon-name-part>
            <tp:taxon-name-part taxon-name-part-type="species" reg="angiopteridis">angiopteridis</tp:taxon-name-part>
            <object-id xmlns:xlink="http://www.w3.org/1999/xlink" content-type="mycobank" xlink:type="simple">902682</object-id>
            <object-id xmlns:xlink="http://www.w3.org/1999/xlink" xlink:type="simple">Facesoffungi number: FoF16618</object-id>
          </tp:taxon-name><tp:taxon-authority>J.Y. Zhang, Y.Z. Lu &amp; K.D. Hyde</tp:taxon-authority><tp:taxon-status xmlns:xlink="http://www.w3.org/1999/xlink" xlink:type="simple">sp. nov.</tp:taxon-status><xref ref-type="fig" rid="F2">Fig. 2</xref></tp:nomenclature><tp:treatment-sec sec-type="etymology" id="SECID0EC2BI"><title>Etymology.</title><p>Named after the fungal host genus <italic>Angiopteris</italic>.</p></tp:treatment-sec><tp:treatment-sec sec-type="Holotype" id="SECID0EP2BI"><title>Holotype.</title><p><named-content xmlns:xlink="http://www.w3.org/1999/xlink" content-type="dwc:institutional_code" xlink:title="Herbarium of Cryptogams, Kunming Institute of Botany, Academia Sinica" xlink:href="http://grbio.org/institution/cryptogamic-herbarium-kunming-institute-botany" xlink:type="simple">HKAS</named-content> 129855.</p></tp:treatment-sec><tp:treatment-sec sec-type="description" id="SECID0E12BI"><title>Description.</title><p><bold><italic>Saprobic</italic></bold> on dead rachis of <italic><tp:taxon-name><tp:taxon-name-part taxon-name-part-type="genus" reg="Angiopteris">Angiopteris</tp:taxon-name-part><tp:taxon-name-part taxon-name-part-type="species" reg="fokiensis">fokiensis</tp:taxon-name-part></tp:taxon-name></italic> in terrestrial habitats. <bold>Sexual morph</bold> Undetermined. <bold>Asexual morph <italic>Colonies</italic></bold> on natural substrate superficial, effuse, hyaline, with white and glistening masses of conidia on the apex of conidiophores. <bold><italic>Mycelium</italic></bold> partly superficial, partly immersed, composed of septate, branched, smooth hyphae. <bold><italic>Conidiophores</italic></bold> 345–502 µm long, 6–8.5 µm wide at the base (<italic>x̄</italic> = 418 × 6.9 µm, n = 20), macronematous, mononematous, solitary, erect, straight or slightly flexuous, unbranched, cylindrical, septate, smooth-walled, hyaline. <bold><italic>Conidiogenous cells</italic></bold> 95–176 × 2–4.5 µm (<italic>x̄</italic> = 129 × 3.5 µm, n = 20), polyblastic, producing 1–5 separate nodes by the repeated elongation, with multi polyblastic denticles at each node, hyaline. <bold><italic>Conidia</italic></bold> 25–35 × 8–11 µm (<italic>x̄</italic> = 28.8 × 9 µm, n = 25), aseptate, or 1-septate at the median to submedian, not constricted or slightly constricted at the septum, clavate to elongate pyriform, broadly rounded at apex, pointed or sometimes truncate at the base, sometimes with a bud-like projection at base, straight or slightly curved, smooth-walled or rough walled, guttulate, hyaline.</p></tp:treatment-sec><tp:treatment-sec sec-type="description" id="SECID0EI4BI"><title>Culture characteristics.</title><p>Conidia germinating on WA within 15 h and germ tube produced from conidia. <bold><italic>Colonies</italic></bold> growing on PDA, reaching 60 mm diameter in 10 days at 26 °C, circular, cottony, white, and not producing pigmentation in culture.</p></tp:treatment-sec><tp:treatment-sec sec-type="material" id="SECID0ER4BI"><title>Material examined.</title><p>China • Guizhou Province, Zunyi City, Xishui County (<named-content xmlns:xlink="http://www.w3.org/1999/xlink" content-type="dwc:verbatimCoordinates" xlink:type="simple"><named-content content-type="geo-json" specific-use="{&#34;type&#34;:&#34;Point&#34;,&#34;coordinates&#34;:[106.009722,28.371944]}" id="NCID0E14BI" xlink:type="simple">28°22'19"N, 106°0'35"E</named-content></named-content>), on dead rachis of <italic><tp:taxon-name><tp:taxon-name-part taxon-name-part-type="genus" reg="Angiopteris">Angiopteris</tp:taxon-name-part><tp:taxon-name-part taxon-name-part-type="species" reg="fokiensis">fokiensis</tp:taxon-name-part></tp:taxon-name></italic> (<tp:taxon-name><tp:taxon-name-part taxon-name-part-type="family">Marattiaceae</tp:taxon-name-part></tp:taxon-name>) in a disturbed forest nearby the roadside, 13 April 2023, J.Y. Zhang, ZY06 (<named-content xmlns:xlink="http://www.w3.org/1999/xlink" content-type="dwc:institutional_code" xlink:title="Herbarium of Cryptogams, Kunming Institute of Botany, Academia Sinica" xlink:href="http://grbio.org/institution/cryptogamic-herbarium-kunming-institute-botany" xlink:type="simple">HKAS</named-content> 129855, holotype; <abbrev xmlns:xlink="http://www.w3.org/1999/xlink" content-type="institution" xlink:title="Guizhou Academy of Agricultural Sciences" id="ABBRID0EU5BI" xlink:type="simple">GZAAS</abbrev> 23–0758, isotype), ex-type living culture, <abbrev xmlns:xlink="http://www.w3.org/1999/xlink" content-type="institution" xlink:title="Kunming Institute of Botany Culture Collection" id="ABBRID0EZ5BI" xlink:type="simple">KUNCC</abbrev> 23–14121; • ibid., ZY02 (<named-content xmlns:xlink="http://www.w3.org/1999/xlink" content-type="dwc:institutional_code" xlink:title="Herbarium of Cryptogams, Kunming Institute of Botany, Academia Sinica" xlink:href="http://grbio.org/institution/cryptogamic-herbarium-kunming-institute-botany" xlink:type="simple">HKAS</named-content> 129854, paratype), ex-paratype living culture, <abbrev xmlns:xlink="http://www.w3.org/1999/xlink" content-type="institution" xlink:title="Kunming Institute of Botany Culture Collection" id="ABBRID0ED6BI" xlink:type="simple">KUNCC</abbrev> 23–14119. Additional sequence: <abbrev xmlns:xlink="http://www.w3.org/1999/xlink" content-type="institution" xlink:title="Kunming Institute of Botany Culture Collection" id="ABBRID0EI6BI" xlink:type="simple">KUNCC</abbrev> 23–14121: <ext-link xmlns:xlink="http://www.w3.org/1999/xlink" ext-link-type="gen" xlink:href="PQ346313" xlink:type="simple">PQ346313</ext-link> (SSU) and <ext-link xmlns:xlink="http://www.w3.org/1999/xlink" ext-link-type="gen" xlink:href="PQ346310" xlink:type="simple">PQ346310</ext-link> (<abbrev xmlns:xlink="http://www.w3.org/1999/xlink" xlink:title="large subunit rRNA gene" id="ABBRID0EX6BI" xlink:type="simple">LSU</abbrev>); <abbrev xmlns:xlink="http://www.w3.org/1999/xlink" content-type="institution" xlink:title="Kunming Institute of Botany Culture Collection" id="ABBRID0E26BI" xlink:type="simple">KUNCC</abbrev> 23–14119: <ext-link xmlns:xlink="http://www.w3.org/1999/xlink" ext-link-type="gen" xlink:href="PQ346312" xlink:type="simple">PQ346312</ext-link> (SSU) and <ext-link xmlns:xlink="http://www.w3.org/1999/xlink" ext-link-type="gen" xlink:href="PQ346309" xlink:type="simple">PQ346309</ext-link> (<abbrev xmlns:xlink="http://www.w3.org/1999/xlink" xlink:title="large subunit rRNA gene" id="ABBRID0EKACI" xlink:type="simple">LSU</abbrev>).</p></tp:treatment-sec><tp:treatment-sec sec-type="notes" id="SECID0EOACI"><title>Notes.</title><p>Phylogenetically, the new isolates <abbrev xmlns:xlink="http://www.w3.org/1999/xlink" content-type="institution" xlink:title="Kunming Institute of Botany Culture Collection" id="ABBRID0EUACI" xlink:type="simple">KUNCC</abbrev> 23–14121 and <abbrev xmlns:xlink="http://www.w3.org/1999/xlink" content-type="institution" xlink:title="Kunming Institute of Botany Culture Collection" id="ABBRID0EZACI" xlink:type="simple">KUNCC</abbrev> 23–14119 of <italic><tp:taxon-name><tp:taxon-name-part taxon-name-part-type="genus" reg="Arthrobotrys">Arthrobotrys</tp:taxon-name-part><tp:taxon-name-part taxon-name-part-type="species" reg="angiopteridis">angiopteridis</tp:taxon-name-part></tp:taxon-name></italic> clustered together formed a separate clade with 100% <abbrev xmlns:xlink="http://www.w3.org/1999/xlink" xlink:title="Maximum likelihood" id="ABBRID0EJBCI" xlink:type="simple">ML</abbrev>/1.00 <abbrev xmlns:xlink="http://www.w3.org/1999/xlink" xlink:title="Posterior probabilities" id="ABBRID0ENBCI" xlink:type="simple">PP</abbrev> bootstrap support and are sister to <italic><tp:taxon-name><tp:taxon-name-part taxon-name-part-type="genus" reg="Arthrobotrys">A.</tp:taxon-name-part><tp:taxon-name-part taxon-name-part-type="species" reg="pyriformis">pyriformis</tp:taxon-name-part></tp:taxon-name></italic> (Fig. <xref ref-type="fig" rid="F1">1</xref>). A comparison of nucleotide base pairs between them reveals differences of 30/459 (6.5%, including 15 gaps) and 82/730 bp (11%, no gap) in the ITS and <italic><abbrev xmlns:xlink="http://www.w3.org/1999/xlink" xlink:title="RNA polymerase II gene" id="ABBRID0EBCCI" xlink:type="simple">rpb2</abbrev></italic> sequences, respectively. This indicates that they are distinct species. Morphologically, <italic><tp:taxon-name><tp:taxon-name-part taxon-name-part-type="genus" reg="Arthrobotrys">A.</tp:taxon-name-part><tp:taxon-name-part taxon-name-part-type="species" reg="angiopteridis">angiopteridis</tp:taxon-name-part></tp:taxon-name></italic> aligns well with the generic concept and resembles <italic><tp:taxon-name><tp:taxon-name-part taxon-name-part-type="genus" reg="Arthrobotrys">A.</tp:taxon-name-part><tp:taxon-name-part taxon-name-part-type="species" reg="oligospora">oligospora</tp:taxon-name-part></tp:taxon-name></italic> in having hyaline conidiophores with the successive production of additional denticle nodes (<xref ref-type="bibr" rid="B70">Yu et al. 2014</xref>). However, <italic><tp:taxon-name><tp:taxon-name-part taxon-name-part-type="genus" reg="Arthrobotrys">A.</tp:taxon-name-part><tp:taxon-name-part taxon-name-part-type="species" reg="angiopteridis">angiopteridis</tp:taxon-name-part></tp:taxon-name></italic> can be easily distinguished from <italic><tp:taxon-name><tp:taxon-name-part taxon-name-part-type="genus" reg="Arthrobotrys">A.</tp:taxon-name-part><tp:taxon-name-part taxon-name-part-type="species" reg="oligospora">oligospora</tp:taxon-name-part></tp:taxon-name></italic> by its longer conidiophores (345–502 µm vs. 110–440 μm) and clavate to elongate pyriform conidia, with 0–1 septate near the middle, whereas <italic><tp:taxon-name><tp:taxon-name-part taxon-name-part-type="genus" reg="Arthrobotrys">A.</tp:taxon-name-part><tp:taxon-name-part taxon-name-part-type="species" reg="oligospora">oligospora</tp:taxon-name-part></tp:taxon-name></italic> has pyriform or obovoid conidia with 1-septate near the base. Therefore, we introduce <italic><tp:taxon-name><tp:taxon-name-part taxon-name-part-type="genus" reg="Arthrobotrys">A.</tp:taxon-name-part><tp:taxon-name-part taxon-name-part-type="species" reg="angiopteridis">angiopteridis</tp:taxon-name-part></tp:taxon-name></italic> as a novel species based on its distinct morphological and phylogenetic evidence following the guidelines of <xref ref-type="bibr" rid="B42">Maharachchikumbura et al. (2021)</xref>.</p><fig id="F1" position="float" orientation="portrait"><object-id xmlns:xlink="http://www.w3.org/1999/xlink" content-type="doi" xlink:type="simple">10.3897/mycokeys.113.137678.figure1</object-id><object-id xmlns:xlink="http://www.w3.org/1999/xlink" content-type="arpha" xlink:type="simple">60875CF5-7607-5C17-A7A6-550D270A7F74</object-id><label>Figure 1.</label><caption><p>Phylogram generated from maximum likelihood analysis based on combined ITS, <italic>tef1-α</italic> and <italic><abbrev xmlns:xlink="http://www.w3.org/1999/xlink" xlink:title="RNA polymerase II gene" id="ABBRID0E1ECI" xlink:type="simple">rpb2</abbrev></italic> sequence data. Seventy-eight taxa were included in the combined analyses, which comprised 1920 characters (ITS = 583 bp, <italic>tef1-α</italic> = 512 bp and <italic><abbrev xmlns:xlink="http://www.w3.org/1999/xlink" xlink:title="RNA polymerase II gene" id="ABBRID0EBFCI" xlink:type="simple">rpb2</abbrev></italic> = 825 bp) after alignment. The best scoring RAxML tree with a final likelihood value of -22800.405782 is presented. The matrix had 983 distinct alignment patterns, with 25.05% of undetermined characters or gaps. Estimated base frequencies were as follows: A = 0.260557, C = 0.263561, G = 0.230377, T = 0.245504; substitution rates: AC = 1.414531, AG = 3.978691, AT = 1.319991, CG = 0.945884, CT = 6.618473, GT = 1.000000; gamma distribution shape parameter <italic>α</italic> = 0.262034. Bootstrap support values for <abbrev xmlns:xlink="http://www.w3.org/1999/xlink" xlink:title="Maximum likelihood" id="ABBRID0EHFCI" xlink:type="simple">ML</abbrev> equal to or greater than 60% and prior probabilities (PPs) equal to or greater than 0.95 are given above the nodes as <abbrev xmlns:xlink="http://www.w3.org/1999/xlink" xlink:title="Maximum likelihood" id="ABBRID0ELFCI" xlink:type="simple">ML</abbrev>/<abbrev xmlns:xlink="http://www.w3.org/1999/xlink" xlink:title="Posterior probabilities" id="ABBRID0EPFCI" xlink:type="simple">PP</abbrev>. The tree was rooted to <italic><tp:taxon-name><tp:taxon-name-part taxon-name-part-type="genus" reg="Dactylellina">Dactylellina</tp:taxon-name-part><tp:taxon-name-part taxon-name-part-type="species" reg="copepodii">copepodii</tp:taxon-name-part></tp:taxon-name></italic> (CBS 487.90) and <italic><tp:taxon-name><tp:taxon-name-part taxon-name-part-type="genus" reg="Dactylellina">D.</tp:taxon-name-part><tp:taxon-name-part taxon-name-part-type="species" reg="cangshanensis">cangshanensis</tp:taxon-name-part></tp:taxon-name></italic> (CGMCC 3.19714). The strain numbers are noted after the species names with ex-type strains indicated by <sup>T</sup>. The newly generated sequences are indicated in blue.</p></caption><graphic xmlns:xlink="http://www.w3.org/1999/xlink" xlink:href="mycokeys-113-101-g001.jpg" position="float" orientation="portrait" xlink:type="simple" id="oo_1239762.jpg"><uri content-type="original_file" xlink:type="simple">https://binary.pensoft.net/fig/1239762</uri></graphic></fig></tp:treatment-sec><tp:treatment-sec><!--Section generated to contain objects referenced in tp:taxon-treatment.--><fig id="F2" position="float" orientation="portrait"><object-id xmlns:xlink="http://www.w3.org/1999/xlink" content-type="doi" xlink:type="simple">10.3897/mycokeys.113.137678.figure2</object-id><object-id xmlns:xlink="http://www.w3.org/1999/xlink" content-type="arpha" xlink:type="simple">2A3A2420-F841-56D2-B58E-B124022C1250</object-id><label>Figure 2.</label><caption><p><italic><tp:taxon-name><tp:taxon-name-part taxon-name-part-type="genus" reg="Arthrobotrys">Arthrobotrys</tp:taxon-name-part><tp:taxon-name-part taxon-name-part-type="species" reg="angiopteridis">angiopteridis</tp:taxon-name-part></tp:taxon-name></italic> (<named-content xmlns:xlink="http://www.w3.org/1999/xlink" content-type="dwc:institutional_code" xlink:title="Herbarium of Cryptogams, Kunming Institute of Botany, Academia Sinica" xlink:href="http://grbio.org/institution/cryptogamic-herbarium-kunming-institute-botany" xlink:type="simple">HKAS</named-content> 129855, holotype) <bold>a</bold> the host <bold>b</bold> colonies on the host <bold>c, d</bold> conidiophores with conidiogenous cells <bold>e–h</bold> conidiogenous cells <bold>i–k</bold> conidia <bold>l</bold> trapping mycelia: adhesive networks <bold>m</bold> pure culture from front and reverse. Scale bar: 100 µm (<bold>c, d</bold>); 20 µm (<bold>e–l</bold>).</p></caption><graphic xmlns:xlink="http://www.w3.org/1999/xlink" xlink:href="mycokeys-113-101-g002.jpg" position="float" orientation="portrait" xlink:type="simple" id="oo_1239763.jpg"><uri content-type="original_file" xlink:type="simple">https://binary.pensoft.net/fig/1239763</uri></graphic></fig></tp:treatment-sec><ref-list><ref id="B70"><mixed-citation xmlns:xlink="http://www.w3.org/1999/xlink" xlink:type="simple"><person-group><name name-style="western"><surname>Yu</surname><given-names>ZF</given-names></name><name name-style="western"><surname>Mo</surname><given-names>MH</given-names></name><name name-style="western"><surname>Zhang</surname><given-names>Y</given-names></name><name name-style="western"><surname>Zhang</surname><given-names>KQ</given-names></name></person-group> (<year>2014</year>) Taxonomy of nematode-trapping fungi from <tp:taxon-name><tp:taxon-name-part taxon-name-part-type="family">Orbiliaceae</tp:taxon-name-part></tp:taxon-name>, <tp:taxon-name><tp:taxon-name-part taxon-name-part-type="phylum">Ascomycota</tp:taxon-name-part></tp:taxon-name>. Nematode-trapping fungi: 41–210. <ext-link xlink:href="10.1007/978-94-017-8730-7_3" ext-link-type="doi" xlink:type="simple">https://doi.org/10.1007/978-94-017-8730-7_3</ext-link></mixed-citation></ref><ref id="B42"><mixed-citation xmlns:xlink="http://www.w3.org/1999/xlink" xlink:type="simple"><person-group><name name-style="western"><surname>Maharachchikumbura</surname><given-names>SS</given-names></name><name name-style="western"><surname>Chen</surname><given-names>YP</given-names></name><name name-style="western"><surname>Ariyawansa</surname><given-names>HA</given-names></name><name name-style="western"><surname>Hyde</surname><given-names>KD</given-names></name><name name-style="western"><surname>Haelewaters</surname><given-names>D</given-names></name><name name-style="western"><surname>Perera</surname><given-names>RH</given-names></name><name name-style="western"><surname>Samarakoon</surname><given-names>MC</given-names></name><name name-style="western"><surname>Wanasinghe</surname><given-names>DN</given-names></name><name name-style="western"><surname>Bustamante</surname><given-names>DE</given-names></name><name name-style="western"><surname>Liu</surname><given-names>JK</given-names></name><name name-style="western"><surname>Lawrence</surname><given-names>DP</given-names></name><name name-style="western"><surname>Cheewangkoon</surname><given-names>R</given-names></name><name name-style="western"><surname>Stadler</surname><given-names>M</given-names></name></person-group> (<year>2021</year>) <article-title>Integrative approaches for species delimitation in <tp:taxon-name><tp:taxon-name-part taxon-name-part-type="phylum">Ascomycota</tp:taxon-name-part></tp:taxon-name>.</article-title><source>Fungal Diversity</source><volume>109</volume>(<issue>1</issue>): <fpage>155</fpage>–<lpage>179</lpage>. <ext-link xlink:href="10.1007/s13225-021-00486-6" ext-link-type="doi" xlink:type="simple">https://doi.org/10.1007/s13225-021-00486-6</ext-link></mixed-citation></ref></ref-list></tp:taxon-treatment>
