# Supplementary material for: ﻿Two novel hyphomycetes associated with ferns from China
Source: MycoKeys. 2025 Jan 31;113:101–21. doi: 10.3897/mycokeys.113.137678 (PMC11806345; doi:10.3897/mycokeys.113.137678)
Supplement: XML Treatment for Corynespora septata [file mycokeys.113.137678-treatment2.xml]

<!DOCTYPE tp:taxon-treatment
  PUBLIC "-//TaxonX//DTD Taxonomic Treatment Publishing DTD v0 20100105//EN" "tax-treatment-NSO.dtd">
<tp:taxon-treatment xmlns:tp="http://www.plazi.org/taxpub"><tp:treatment-meta><kwd-group><label>Taxon classification</label><kwd>
              <named-content content-type="kingdom">Fungi</named-content>
            </kwd><kwd>
              <named-content content-type="order">Pleosporales</named-content>
            </kwd><kwd>
              <named-content content-type="family">Corynesporascaceae</named-content>
            </kwd></kwd-group><mixed-citation publication-type="journal"><person-group><name><surname>Zhang</surname><given-names>Jing-Yi</given-names></name><name><surname>Hyde</surname><given-names>Kevin D.</given-names></name><name><surname>Zhang</surname><given-names>Li-Juan</given-names></name><name><surname>Bai</surname><given-names>Song</given-names></name><name><surname>Bao</surname><given-names>Dan-Feng</given-names></name><name><surname>Al-Otibi</surname><given-names>Fatimah</given-names></name><name><surname>Lu</surname><given-names>Yong-Zhong</given-names></name></person-group><article-title>﻿Two novel hyphomycetes associated with ferns from China</article-title><source>MycoKeys</source><day>31</day><month>01</month><year>2025</year><volume>113</volume><fpage>101</fpage><lpage>121</lpage><pub-id pub-id-type="doi">10.3897/mycokeys.113.137678</pub-id></mixed-citation></tp:treatment-meta><tp:nomenclature><label>﻿</label><tp:taxon-name>
            <object-id xmlns:xlink="http://www.w3.org/1999/xlink" content-type="arpha" xlink:type="simple">D48F6871-0287-5833-84C4-B3A50209A290</object-id>
            <tp:taxon-name-part taxon-name-part-type="genus" reg="Corynespora">Corynespora</tp:taxon-name-part>
            <tp:taxon-name-part taxon-name-part-type="species" reg="septata">septata</tp:taxon-name-part>
            <object-id xmlns:xlink="http://www.w3.org/1999/xlink" content-type="mycobank" xlink:type="simple">902683</object-id>
            <object-id xmlns:xlink="http://www.w3.org/1999/xlink" xlink:type="simple">Facesoffungi number: FoF16619</object-id>
          </tp:taxon-name><tp:taxon-authority>J.Y. Zhang, Y.Z. Lu &amp; K.D. Hyde</tp:taxon-authority><tp:taxon-status xmlns:xlink="http://www.w3.org/1999/xlink" xlink:type="simple">sp. nov.</tp:taxon-status><xref ref-type="fig" rid="F4">Fig. 4</xref></tp:nomenclature><tp:treatment-sec sec-type="etymology" id="SECID0EBICI"><title>Etymology.</title><p>Named after the presence of eu-septate conidia.</p></tp:treatment-sec><tp:treatment-sec sec-type="Holotype" id="SECID0EGICI"><title>Holotype.</title><p><named-content xmlns:xlink="http://www.w3.org/1999/xlink" content-type="dwc:institutional_code" xlink:title="Herbarium of Cryptogams, Kunming Institute of Botany, Academia Sinica" xlink:href="http://grbio.org/institution/cryptogamic-herbarium-kunming-institute-botany" xlink:type="simple">HKAS</named-content> 129839.</p></tp:treatment-sec><tp:treatment-sec sec-type="description" id="SECID0ERICI"><title>Description.</title><p><bold><italic>Saprobic</italic></bold> on dead rachis of an unidentified fern in terrestrial habitats. <bold>Sexual morph</bold> undetermined. <bold>Asexual morph <italic>Colonies</italic></bold> on natural substrate superficial, effuse, gregarious, hairy, brown to black. <bold><italic>Mycelium</italic></bold> partly superficial, partly immersed, composed of branched, septate, pale brown to brown, smooth-walled hyphae. <bold><italic>Conidiophores</italic></bold> 490–671 µm long, 3.5–6.5 µm wide at the base (<italic>x̄</italic> = 600 × 5 µm, n = 15), macronematous, mononematous, erect, straight or flexible, unbranched, or occasionally branched, septate, smooth, dark brown at the base, pale towards the apex. <bold><italic>Conidiogenous cells</italic></bold> 21–60 × 3–5.5 µm (<italic>x̄</italic> = 36.3 × 3.8 µm, n = 15), integrated, terminal, monotretic, cylindrical, smooth, pale brown to brown. <bold><italic>Conidia</italic></bold> 42–74 × 4.5–7.5 µm (<italic>x̄</italic> = 54 × 5.7 µm, n = 25), acrogenous, solitary, up to 7-distoseptate with one true septum, straight or slightly curved, subcylindrical to obclavate, rounded at the apex, base short obconically truncate, somewhat thickened and darkened, sometimes with percurrent proliferation which forms another conidium from the conidial apex, hyaline to pale brown.</p></tp:treatment-sec><tp:treatment-sec sec-type="description" id="SECID0EUJCI"><title>Culture characteristics.</title><p>Conidia germinating on WA within 15 h and germ tube produced from conidia. <bold><italic>Colonies</italic></bold> growing on PDA, reaching 55 mm diameter in 10 days at 26 °C, circular, flat with entire margin, velvety, fluffy, white from above, reverse dark brown at center, paler to light yellow towards margin, and not producing pigmentation in culture.</p></tp:treatment-sec><tp:treatment-sec sec-type="material" id="SECID0E4JCI"><title>Material examined.</title><p>China • Yunnan Province, Xishuangbanna Dai Autonomous Prefecture, Mengla County, Menglun Town, Xishuangbanna Tropical Botanical Garden, Chinese Academy of Sciences (<named-content xmlns:xlink="http://www.w3.org/1999/xlink" content-type="dwc:verbatimCoordinates" xlink:type="simple"><named-content content-type="geo-json" specific-use="{&#34;type&#34;:&#34;Point&#34;,&#34;coordinates&#34;:[101.254167,21.927500]}" id="NCID0EGKCI" xlink:type="simple">21°55'39"N, 101°15'15"E</named-content></named-content>), on dead rachis of an unidentified fern, 16 November 2019, J.Y. Zhang, Y159 (<named-content xmlns:xlink="http://www.w3.org/1999/xlink" content-type="dwc:institutional_code" xlink:title="Herbarium of Cryptogams, Kunming Institute of Botany, Academia Sinica" xlink:href="http://grbio.org/institution/cryptogamic-herbarium-kunming-institute-botany" xlink:type="simple">HKAS</named-content> 129839, holotype; <abbrev xmlns:xlink="http://www.w3.org/1999/xlink" content-type="institution" xlink:title="Guizhou Academy of Agricultural Sciences" id="ABBRID0EQKCI" xlink:type="simple">GZAAS</abbrev> 23–0769, isotype), ex-type living culture, <abbrev xmlns:xlink="http://www.w3.org/1999/xlink" content-type="institution" xlink:title="Guizhou Culture Collection, China" id="ABBRID0EVKCI" xlink:type="simple">GZCC</abbrev> 23–0741.</p></tp:treatment-sec><tp:treatment-sec sec-type="notes" id="SECID0E1KCI"><title>Notes.</title><p>A BLASTn search in NCBI-GenBank revealed that the <abbrev xmlns:xlink="http://www.w3.org/1999/xlink" xlink:title="large subunit rRNA gene" id="ABBRID0EALCI" xlink:type="simple">LSU</abbrev> and ITS sequences of our newly collected strain of <italic><tp:taxon-name><tp:taxon-name-part taxon-name-part-type="genus" reg="Corynespora">Corynespora</tp:taxon-name-part><tp:taxon-name-part taxon-name-part-type="species" reg="septata">septata</tp:taxon-name-part></tp:taxon-name></italic> exhibited 99% similarity to <italic><tp:taxon-name><tp:taxon-name-part taxon-name-part-type="genus" reg="Corynespora">C.</tp:taxon-name-part><tp:taxon-name-part taxon-name-part-type="species" reg="encephalarti">encephalarti</tp:taxon-name-part></tp:taxon-name></italic> (<ext-link xmlns:xlink="http://www.w3.org/1999/xlink" ext-link-type="gen" xlink:href="NG_067878" xlink:type="simple">NG_067878</ext-link>) and 95.62% similarity to <italic><tp:taxon-name><tp:taxon-name-part taxon-name-part-type="genus" reg="Corynespora">C.</tp:taxon-name-part><tp:taxon-name-part taxon-name-part-type="species" reg="cassiicola">cassiicola</tp:taxon-name-part></tp:taxon-name></italic> (<ext-link xmlns:xlink="http://www.w3.org/1999/xlink" ext-link-type="gen" xlink:href="MN648322" xlink:type="simple">MN648322</ext-link>), respectively. Phylogenetic analysis confirmed that <italic><tp:taxon-name><tp:taxon-name-part taxon-name-part-type="genus" reg="Corynespora">C.</tp:taxon-name-part><tp:taxon-name-part taxon-name-part-type="species" reg="septata">septata</tp:taxon-name-part></tp:taxon-name></italic> formed a distinct clade within <italic><tp:taxon-name><tp:taxon-name-part taxon-name-part-type="genus" reg="Corynespora">Corynespora</tp:taxon-name-part></tp:taxon-name></italic> and shared a sister relationship with <italic><tp:taxon-name><tp:taxon-name-part taxon-name-part-type="genus" reg="Corynespora">C.</tp:taxon-name-part><tp:taxon-name-part taxon-name-part-type="species" reg="pseudocassiicola">pseudocassiicola</tp:taxon-name-part></tp:taxon-name></italic> Crous &amp; M.J. Wingf. (Fig. <xref ref-type="fig" rid="F3">3</xref>). There are 10 bp (10/841 bp with 0 gap, 1%) and 38 bp (38/527 bp with 13 gaps, 7%) differences between the <italic><tp:taxon-name><tp:taxon-name-part taxon-name-part-type="genus" reg="Corynespora">C.</tp:taxon-name-part><tp:taxon-name-part taxon-name-part-type="species" reg="pseudocassiicola">pseudocassiicola</tp:taxon-name-part></tp:taxon-name></italic> and <italic><tp:taxon-name><tp:taxon-name-part taxon-name-part-type="genus" reg="Corynespora">C.</tp:taxon-name-part><tp:taxon-name-part taxon-name-part-type="species" reg="septata">septata</tp:taxon-name-part></tp:taxon-name></italic> in the <abbrev xmlns:xlink="http://www.w3.org/1999/xlink" xlink:title="large subunit rRNA gene" id="ABBRID0EGOCI" xlink:type="simple">LSU</abbrev> and ITS gene regions, respectively. Morphologically, <italic><tp:taxon-name><tp:taxon-name-part taxon-name-part-type="genus" reg="Corynespora">C.</tp:taxon-name-part><tp:taxon-name-part taxon-name-part-type="species" reg="septata">septata</tp:taxon-name-part></tp:taxon-name></italic> has longer conidiophores (490–671 µm vs. 200–400 µm), and smaller conidia (42–74 × 4.5–7.5 µm vs. 95–160 × 9–10 µm) compared to <italic><tp:taxon-name><tp:taxon-name-part taxon-name-part-type="genus" reg="Corynespora">C.</tp:taxon-name-part><tp:taxon-name-part taxon-name-part-type="species" reg="pseudocassiicola">pseudocassiicola</tp:taxon-name-part></tp:taxon-name></italic> (<xref ref-type="bibr" rid="B7">Crous et al. 2018</xref>). Similarly, <italic><tp:taxon-name><tp:taxon-name-part taxon-name-part-type="genus" reg="Corynespora">C.</tp:taxon-name-part><tp:taxon-name-part taxon-name-part-type="species" reg="septata">septata</tp:taxon-name-part></tp:taxon-name></italic> is most similar to <italic><tp:taxon-name><tp:taxon-name-part taxon-name-part-type="genus" reg="Corynespora">C.</tp:taxon-name-part><tp:taxon-name-part taxon-name-part-type="species" reg="lignicola">lignicola</tp:taxon-name-part></tp:taxon-name></italic> Z.L. Luo, H.Y. Su &amp; K.D. Hyde in the shapes of conidiophores, conidiogenous cells, and conidia (<xref ref-type="bibr" rid="B3">Capital and Lao 2020</xref>). However, <italic><tp:taxon-name><tp:taxon-name-part taxon-name-part-type="genus" reg="Corynespora">C.</tp:taxon-name-part><tp:taxon-name-part taxon-name-part-type="species" reg="septata">septata</tp:taxon-name-part></tp:taxon-name></italic> differs from <italic><tp:taxon-name><tp:taxon-name-part taxon-name-part-type="genus" reg="Corynespora">C.</tp:taxon-name-part><tp:taxon-name-part taxon-name-part-type="species" reg="lignicola">lignicola</tp:taxon-name-part></tp:taxon-name></italic> in having narrower conidiophores (3.5–6.5 µm vs. 9–13 µm) and notably smaller conidia (42–74 × 4.5–7.5 µm vs. 110–156 × 7–9 µm).</p></tp:treatment-sec><tp:treatment-sec><!--Section generated to contain objects referenced in tp:taxon-treatment.--><fig id="F4" position="float" orientation="portrait"><object-id xmlns:xlink="http://www.w3.org/1999/xlink" content-type="doi" xlink:type="simple">10.3897/mycokeys.113.137678.figure4</object-id><object-id xmlns:xlink="http://www.w3.org/1999/xlink" content-type="arpha" xlink:type="simple">CA646E33-F1F8-5C1C-BA2E-E8A5263B1F2F</object-id><label>Figure 4.</label><caption><p><italic><tp:taxon-name><tp:taxon-name-part taxon-name-part-type="genus" reg="Corynespora">Corynespora</tp:taxon-name-part><tp:taxon-name-part taxon-name-part-type="species" reg="septata">septata</tp:taxon-name-part></tp:taxon-name></italic> (<named-content xmlns:xlink="http://www.w3.org/1999/xlink" content-type="dwc:institutional_code" xlink:title="Herbarium of Cryptogams, Kunming Institute of Botany, Academia Sinica" xlink:href="http://grbio.org/institution/cryptogamic-herbarium-kunming-institute-botany" xlink:type="simple">HKAS</named-content> 129839, holotype) <bold>a, b</bold> colonies on the host <bold>c–e</bold> conidiophores with conidiogenous cells <bold>f–k</bold> conidia <bold>l</bold> pure culture from front and reverse. Scale bar: 200 µm (<bold>b</bold>); 100 µm (<bold>c–e</bold>); 20 µm (<bold>f–k</bold>).</p></caption><graphic xmlns:xlink="http://www.w3.org/1999/xlink" xlink:href="mycokeys-113-101-g004.jpg" position="float" orientation="portrait" xlink:type="simple" id="oo_1239765.jpg"><uri content-type="original_file" xlink:type="simple">https://binary.pensoft.net/fig/1239765</uri></graphic></fig><fig id="F3" position="float" orientation="portrait"><object-id xmlns:xlink="http://www.w3.org/1999/xlink" content-type="doi" xlink:type="simple">10.3897/mycokeys.113.137678.figure3</object-id><object-id xmlns:xlink="http://www.w3.org/1999/xlink" content-type="arpha" xlink:type="simple">ACB922E8-58FA-597A-84E1-BB45CD1541D0</object-id><label>Figure 3.</label><caption><p>Phylogram generated from maximum likelihood analysis based on combined <abbrev xmlns:xlink="http://www.w3.org/1999/xlink" xlink:title="large subunit rRNA gene" id="ABBRID0ET6CI" xlink:type="simple">LSU</abbrev> and ITS sequence data. Twenty-two taxa were included in the combined analyses, which comprised 1393 characters (<abbrev xmlns:xlink="http://www.w3.org/1999/xlink" xlink:title="large subunit rRNA gene" id="ABBRID0EX6CI" xlink:type="simple">LSU</abbrev> = 844 bp and ITS = 549 bp) after alignment. The best scoring RAxML tree with a final likelihood value of -4677.993509 is presented. The matrix had 336 distinct alignment patterns, with 9.65% of undetermined characters or gaps. Estimated base frequencies were as follows: A = 0.243499, C = 0.247400, G = 0.289966, T = 0.219136; substitution rates: AC = 3.067252, AG = 2.397685, AT = 1.551875, CG = 1.069828, CT = 6.624253, GT = 1.000000; gamma distribution shape parameter <italic>α</italic> = 0.240919. Bootstrap support values for <abbrev xmlns:xlink="http://www.w3.org/1999/xlink" xlink:title="Maximum likelihood" id="ABBRID0E46CI" xlink:type="simple">ML</abbrev> equal to or greater than 60% and prior probabilities (PPs) equal to or greater than 0.95 are given above the nodes as <abbrev xmlns:xlink="http://www.w3.org/1999/xlink" xlink:title="Maximum likelihood" id="ABBRID0EBADI" xlink:type="simple">ML</abbrev>/<abbrev xmlns:xlink="http://www.w3.org/1999/xlink" xlink:title="Posterior probabilities" id="ABBRID0EFADI" xlink:type="simple">PP</abbrev>. The tree was rooted to <italic><tp:taxon-name><tp:taxon-name-part taxon-name-part-type="genus" reg="Periconia">Periconia</tp:taxon-name-part><tp:taxon-name-part taxon-name-part-type="species" reg="byssoides">byssoides</tp:taxon-name-part></tp:taxon-name></italic> (H 4600), <italic><tp:taxon-name><tp:taxon-name-part taxon-name-part-type="genus" reg="Periconia">P.</tp:taxon-name-part><tp:taxon-name-part taxon-name-part-type="species" reg="digitata">digitata</tp:taxon-name-part></tp:taxon-name></italic> (CBS 510.77) and <italic><tp:taxon-name><tp:taxon-name-part taxon-name-part-type="genus" reg="Periconia">P.</tp:taxon-name-part><tp:taxon-name-part taxon-name-part-type="species" reg="pseudodigitata">pseudodigitata</tp:taxon-name-part></tp:taxon-name></italic> (KT 1395). The strain numbers are noted after the species names with ex-type strains indicated by <sup>T</sup>. The newly generated sequences are indicated in blue.</p></caption><graphic xmlns:xlink="http://www.w3.org/1999/xlink" xlink:href="mycokeys-113-101-g003.jpg" position="float" orientation="portrait" xlink:type="simple" id="oo_1239764.jpg"><uri content-type="original_file" xlink:type="simple">https://binary.pensoft.net/fig/1239764</uri></graphic></fig></tp:treatment-sec><ref-list><ref id="B7"><mixed-citation xmlns:xlink="http://www.w3.org/1999/xlink" xlink:type="simple"><person-group><name name-style="western"><surname>Crous</surname><given-names>PW</given-names></name><name name-style="western"><surname>Wingfield</surname><given-names>MJ</given-names></name><name name-style="western"><surname>Burgess</surname><given-names>TI</given-names></name><name name-style="western"><surname>Hardy</surname><given-names>GESJ</given-names></name><name name-style="western"><surname>Gene</surname><given-names>J</given-names></name><name name-style="western"><surname>Guarro</surname><given-names>J</given-names></name><name name-style="western"><surname>Baseia</surname><given-names>IG</given-names></name><name name-style="western"><surname>García</surname><given-names>D</given-names></name><name name-style="western"><surname>Gusmão</surname><given-names>LFP</given-names></name><name name-style="western"><surname>Souza-Motta</surname><given-names>CM</given-names></name><name name-style="western"><surname>Thangavel</surname><given-names>R</given-names></name><name name-style="western"><surname>Adamčík</surname><given-names>S</given-names></name><name name-style="western"><surname>Barili</surname><given-names>A</given-names></name><name name-style="western"><surname>Barnes</surname><given-names>CW</given-names></name><name name-style="western"><surname>Bezerra</surname><given-names>JDP</given-names></name><name name-style="western"><surname>Bordallo</surname><given-names>JJ</given-names></name><name name-style="western"><surname>Cano-Lira</surname><given-names>JF</given-names></name><name name-style="western"><surname>de Oliveira</surname><given-names>RJV</given-names></name><name name-style="western"><surname>Ercole</surname><given-names>E</given-names></name><name name-style="western"><surname>Hubka</surname><given-names>V</given-names></name><name name-style="western"><surname>Iturrieta-González</surname><given-names>I</given-names></name><name name-style="western"><surname>Kubátová</surname><given-names>A</given-names></name><name name-style="western"><surname>Martín</surname><given-names>MP</given-names></name><name name-style="western"><surname>Moreau</surname><given-names>P-A</given-names></name><name name-style="western"><surname>Morte</surname><given-names>A</given-names></name><name name-style="western"><surname>Ordoñez</surname><given-names>ME</given-names></name><name name-style="western"><surname>Rodríguez</surname><given-names>A</given-names></name><name name-style="western"><surname>Stchigel</surname><given-names>AM</given-names></name><name name-style="western"><surname>Vizzini</surname><given-names>A</given-names></name><name name-style="western"><surname>Abdollahzadeh</surname><given-names>J</given-names></name><name name-style="western"><surname>Abreu</surname><given-names>VP</given-names></name><name name-style="western"><surname>Adamčíková</surname><given-names>K</given-names></name><name name-style="western"><surname>Albuquerque</surname><given-names>GMR</given-names></name><name name-style="western"><surname>Alexandrova</surname><given-names>AV</given-names></name><name name-style="western"><surname>Álvarez Duarte</surname><given-names>E</given-names></name><name name-style="western"><surname>Armstrong-Cho</surname><given-names>C</given-names></name><name name-style="western"><surname>Banniza</surname><given-names>S</given-names></name><name name-style="western"><surname>Barbosa</surname><given-names>RN</given-names></name><name name-style="western"><surname>Bellanger</surname><given-names>J-M</given-names></name><name name-style="western"><surname>Bezerra</surname><given-names>JL</given-names></name><name name-style="western"><surname>Cabral</surname><given-names>TS</given-names></name><name name-style="western"><surname>Caboň</surname><given-names>M</given-names></name><name name-style="western"><surname>Caicedo</surname><given-names>E</given-names></name><name name-style="western"><surname>Cantillo</surname><given-names>T</given-names></name><name name-style="western"><surname>Carnegie</surname><given-names>AJ</given-names></name><name name-style="western"><surname>Carmo</surname><given-names>LT</given-names></name><name name-style="western"><surname>Castañeda-Ruiz</surname><given-names>RF</given-names></name><name name-style="western"><surname>Clement</surname><given-names>CR</given-names></name><name name-style="western"><surname>Čmoková</surname><given-names>A</given-names></name><name name-style="western"><surname>Conceição</surname><given-names>LB</given-names></name><name name-style="western"><surname>Cruz</surname><given-names>RHSF</given-names></name><name name-style="western"><surname>Damm</surname><given-names>U</given-names></name><name name-style="western"><surname>da Silva</surname><given-names>BDB</given-names></name><name name-style="western"><surname>da Silva</surname><given-names>GA</given-names></name><name name-style="western"><surname>da Silva</surname><given-names>RMF</given-names></name><name name-style="western"><surname>Santiago</surname><given-names>ALCMA</given-names></name><name name-style="western"><surname>de Oliveira</surname><given-names>LF</given-names></name><name name-style="western"><surname>de Souza</surname><given-names>CAF</given-names></name><name name-style="western"><surname>Déniel</surname><given-names>F</given-names></name><name name-style="western"><surname>Dima</surname><given-names>B</given-names></name><name name-style="western"><surname>Dong</surname><given-names>G</given-names></name><name name-style="western"><surname>Edwards</surname><given-names>J</given-names></name><name name-style="western"><surname>Félix</surname><given-names>CR</given-names></name><name name-style="western"><surname>Fournier</surname><given-names>J</given-names></name><name name-style="western"><surname>Gibertoni</surname><given-names>TB</given-names></name><name name-style="western"><surname>Hosaka</surname><given-names>K</given-names></name><name name-style="western"><surname>Iturriaga</surname><given-names>T</given-names></name><name name-style="western"><surname>Jadan</surname><given-names>M</given-names></name><name name-style="western"><surname>Jany</surname><given-names>J-L</given-names></name><name name-style="western"><surname>Jurjević</surname><given-names>Ž</given-names></name><name name-style="western"><surname>Kolařík</surname><given-names>M</given-names></name><name name-style="western"><surname>Kušan</surname><given-names>I</given-names></name><name name-style="western"><surname>Landell</surname><given-names>MF</given-names></name><name name-style="western"><surname>Leite Cordeiro</surname><given-names>TR</given-names></name><name name-style="western"><surname>Lima</surname><given-names>DX</given-names></name><name name-style="western"><surname>Loizides</surname><given-names>M</given-names></name><name name-style="western"><surname>Luo</surname><given-names>S</given-names></name><name name-style="western"><surname>Machado</surname><given-names>AR</given-names></name><name name-style="western"><surname>Madrid</surname><given-names>H</given-names></name><name name-style="western"><surname>Magalhães</surname><given-names>OMC</given-names></name><name name-style="western"><surname>Marinho</surname><given-names>P</given-names></name><name name-style="western"><surname>Matočec</surname><given-names>N</given-names></name><name name-style="western"><surname>Mešić</surname><given-names>A</given-names></name><name name-style="western"><surname>Miller</surname><given-names>AN</given-names></name><name name-style="western"><surname>Morozova</surname><given-names>OV</given-names></name><name name-style="western"><surname>Neves</surname><given-names>RP</given-names></name><name name-style="western"><surname>Nonaka</surname><given-names>K</given-names></name><name name-style="western"><surname>Nováková</surname><given-names>A</given-names></name><name name-style="western"><surname>Oberlies</surname><given-names>NH</given-names></name><name name-style="western"><surname>Oliveira-Filho</surname><given-names>JRC</given-names></name><name name-style="western"><surname>Oliveira</surname><given-names>TGL</given-names></name><name name-style="western"><surname>Papp</surname><given-names>V</given-names></name><name name-style="western"><surname>Pereira</surname><given-names>OL</given-names></name><name name-style="western"><surname>Perrone</surname><given-names>G</given-names></name><name name-style="western"><surname>Peterson</surname><given-names>SW</given-names></name><name name-style="western"><surname>Pham</surname><given-names>THG</given-names></name><name name-style="western"><surname>Raja</surname><given-names>HA</given-names></name></person-group> (<year>2018</year>) <article-title>Fungal Planet description sheets: 716–784.</article-title><source>Persoonia</source><volume>40</volume>(<issue>1</issue>): <fpage>240</fpage>–<lpage>393</lpage>. <ext-link xlink:href="10.3767/persoonia.2018.40.10" ext-link-type="doi" xlink:type="simple">https://doi.org/10.3767/persoonia.2018.40.10</ext-link></mixed-citation></ref><ref id="B3"><mixed-citation xmlns:xlink="http://www.w3.org/1999/xlink" xlink:type="simple"><person-group><name name-style="western"><surname>Capital</surname><given-names>V</given-names></name><name name-style="western"><surname>Lao</surname><given-names>P</given-names></name></person-group> (<year>2020</year>) <article-title>AJOM new records and collections of fungi: 1–100.</article-title><source>Asian Journal of Mycology</source><volume>3</volume>(<issue>1</issue>): <fpage>22</fpage>–<lpage>294</lpage>. <ext-link xlink:href="10.5943/ajom/3/1/3" ext-link-type="doi" xlink:type="simple">https://doi.org/10.5943/ajom/3/1/3</ext-link></mixed-citation></ref></ref-list></tp:taxon-treatment>
